# Supplementary material for: Evaluation of Antibody-Dependent Fc-Mediated Viral Entry, as Compared With Neutralization, in SARS-CoV-2 Infection
Source: Front Immunol. 2022 May 31;13:901217. doi: 10.3389/fimmu.2022.901217 (PMC9193970; doi:10.3389/fimmu.2022.901217)
Supplement: Supplementary Table 1 — Correlation coefficients of binding antibody responses to Washington strain antigens (shown in rows) and Ig or Fc detectors (shown in columns) to plasma left) neutralization or right) FVE against the SARS-CoV-2 VOC and the Washington strain. [file Table_1.xlsx]

## Sheet: Supplemental Table 1.
		correlation between plasma neutralization and binding antibody to antigen/detector pairs							correlation between plasma FVE and binding antibody to antigen/detector pairs
	detectors:	IgM	IgG	FcgR2a	FcgR2b	FcgR3a	FcgR3b		IgM	IgG	FcgR2a	FcgR2b	FcgR3a	FcgR3b		Spearman correlation
Alpha (B.1.1.7)	antigens / S1	0.7063	0.5734	0.6364	0.6014	0.5874	0.6154		0.2448	0.8182	0.7133	0.7622	0.7832	0.7762		1		p value
	S2 ECD	0.4406	0.9161	0.9021	0.9161	0.9091	0.9231		0.6993	0.7413	0.6503	0.7413	0.7063	0.7483		0.5		>0.05
	S ECD	0.7972	0.7762	0.7832	0.8112	0.8182	0.8112		0.3357	0.6014	0.6084	0.6434	0.7273	0.6434		0		<0.05
	S trimer	0.7552	0.6783	0.8322	0.7692	0.6364	0.6573		0.3287	0.7552	0.6084	0.6713	0.6853	0.6923		-0.5
	S RBD	0.8322	0.6853	0.6294	0.6923	0.6923	0.7483		0.4755	0.7203	0.6993	0.7483	0.7273	0.6364		-1
	S NTD	0.7552	0.5804	0.1786	-0.1716	-0.04196	0.06305		0.5524	0.6993	0.641	0.3958	0.4406	0.2942
	NP	0.6154	0.3776	0.3287	0.2238	0.1888	0.1888		0.7552	0.4406	0.3706	0.3287	0.3776	0.3776
Delta (B.1.617.2)	S1	0.5564	0.6338	0.7113	0.7042	0.669	0.6972		-0.06305	0.5674	0.5534	0.5639	0.5744	0.5814
	S2 ECD	0.3662	0.831	0.7606	0.8099	0.8028	0.831		0.7005	0.4939	0.3818	0.4588	0.4413	0.4869
	S ECD	0.6479	0.7747	0.7254	0.8099	0.8099	0.8099		0.2277	0.6375	0.4553	0.5779	0.606	0.5779
	S trimer	0.5704	0.6056	0.831	0.7042	0.5775	0.6268		0.1997	0.697	0.648	0.641	0.7145	0.7531
	S RBD	0.6972	0.7183	0.7324	0.7817	0.7183	0.8028		0.1296	0.5464	0.5184	0.5289	0.5394	0.5499
	S NTD	0.669	0.6268	0.1975	-0.08113	-0.03521	0.08818		0.2557	0.3538	0.186	0.1439	0.1961	0.3649
	NP	0.5	0.2958	0.2535	0.1408	0.07747	0.07747		0.2067	0.01051	0.06305	-0.1016	-0.1226	-0.1226
Beta (B.1.351)	S1	0.09569	0.57	0.6074	0.6157	0.6157	0.57		0.06993	0.2098	0.2308	0.2587	0.2238	0.2308
	S2 ECD	0.7406	0.649	0.6033	0.6324	0.6324	0.649		0.1399	0.2378	0.07692	0.2238	0.2378	0.2448
	S ECD	0.2871	0.6116	0.6116	0.6574	0.7031	0.6574		-0.1189	0.2168	0.02098	0.2168	0.2378	0.2168
	S trimer	0.2371	0.5117	0.4909	0.5117	0.4743	0.4743		0.03497	0.2587	0.2937	0.2098	0.2308	0.2937
	S RBD	0.3661	0.4785	0.5325	0.57	0.4785	0.4327		0.07692	0.1958	0.2168	0.2657	0.2028	0.2378
	S NTD	0.6698	0.6157	0.6272	0.07502	0.1581	0.3293		-0.09091	0.1608	-0.07005	-0.2627	-0.4126	-0.2522
	NP	0.8155	0.5367	0.416	0.3911	0.3911	0.3911		-0.06294	-0.4476	-0.5035	-0.5874	-0.6014	-0.6014
Gamma (P.1)	S1	-0.156	0.6701	0.7619	0.6701	0.6701	0.6701		0.3706	0.3427	0.4895	0.4825	0.4196	0.4545
	S2 ECD	0.5783	0.4865	0.5783	0.4314	0.4314	0.4865		0.2238	0.3566	0.2657	0.3846	0.3427	0.3776
	S ECD	0.1744	0.4865	0.6701	0.4865	0.4865	0.4865		0.1329	0.4615	0.5105	0.5455	0.5594	0.5455
	S trimer	0.08261	0.3855	0.4406	0.3396	0.3396	0.3855		0.2308	0.1748	0.3497	0.2867	0.1538	0.2378
	S RBD	0.02754	0.5324	0.5783	0.5324	0.5324	0.5324		0.4685	0.2168	0.4336	0.4406	0.2378	0.3217
	S NTD	0.2387	0.6701	0.662	0.1287	0.1652	0.2483		0.4126	0.3217	0.06655	0.06655	0.02797	0.03853
	NP	0.5691	0.4773	0.5691	0.4131	0.4131	0.4131		0.3497	0.1049	0.04196	0.01399	-0.07692	-0.07692
Washington	S1	0.04196	0.3986	0.2028	0.2797	0.2937	0.3007		0.2517	0.4056	0.2657	0.3077	0.3287	0.3287
	S2 ECD	0.5524	0.5175	0.3566	0.4266	0.4126	0.4545		0.6643	0.6364	0.4825	0.6154	0.6084	0.6224
	S ECD	0.3287	0.5455	0.3147	0.4545	0.4336	0.4545		0.2727	0.5175	0.3147	0.4755	0.5175	0.4755
	S trimer	0.3007	0.6783	0.4755	0.5315	0.6014	0.5944		0.4336	0.7762	0.5245	0.6224	0.6923	0.6923
	S RBD	0.1818	0.4406	0.2797	0.3497	0.3776	0.3357		0.3636	0.4126	0.2517	0.3497	0.3986	0.3287
	S NTD	0.4126	0.1748	0.3923	-0.1751	-0.1399	-0.09107		0.3287	0.2308	0.2417	-0.2697	-0.2378	-0.1541
	NP	0.4406	0.4545	0.3077	0.2797	0.3147	0.3147		0.4545	0.05594	-0.08392	-0.1469	-0.08392	-0.08392
